# Supplementary material for: Fabrication of EP@PDMS@F-SiO2 Superhydrophobic Composite Coating on Titanium Alloy Substrate
Source: Biomimetics (Basel). 2025 Jun 16;10(6):404. doi: 10.3390/biomimetics10060404 (PMC12190485; doi:10.3390/biomimetics10060404)
Supplement: Supplementary file 1 [file biomimetics-10-00404-s001.zip]

Archive with 1 entries (1 files):
- biomimetics-3646619-supplementary.pdf
